# Supplementary material for: Enhancing bug allocation in software development: a multi-criteria approach using fuzzy logic and evolutionary algorithms
Source: PeerJ Comput Sci. 2024 Jun 18;10:e2111. doi: 10.7717/peerj-cs.2111 (PMC11232601; doi:10.7717/peerj-cs.2111)
Supplement: Supplemental Information 1 [file peerj-cs-10-2111-s001.py]

def initialize_parameters():
def multi_objective_pso(bug_value_rank, capability_score_rank):
def update_developers_and_bug_list():
def constraints_check():
def main_algorithm(num_iterations):
    for _ in range(num_iterations):
        initialize_parameters()
        bug_value_rank = obtain_bug_value_rank()  
        capability_score_rank = obtain_capability_score_rank()  
        xij_solution = multi_objective_pso(bug_value_rank, capability_score_rank)
        if xij_solution is not None:
            update_developers_and_bug_list()
            constraints_check()
num_iterations = 10
main_algorithm(num_iterations)


#Another Module
import numpy as np

class Developer:
    def __init__(self, id, max_load, capability_score):
        self.id = id
        self.max_load = max_load
        self.current_load = 0
        self.capability_score = capability_score

class Bug:
    def __init__(self, id, bug_value_score):
        self.id = id
        self.bug_value_score = bug_value_score
        self.status = "Unassigned"

def initialize_parameters():
    # Initialize developers and bugs with their respective parameters
    developers = [
        Developer(id=1, max_load=5, capability_score=0.8),
        Developer(id=2, max_load=4, capability_score=0.9),
        # Add more developers as needed
    ]

    bugs = [
        Bug(id=1, bug_value_score=0.7),
        Bug(id=2, bug_value_score=0.9),
        # Add more bugs as needed
    ]

    return developers, bugs

def obtain_bug_value_rank(bugs):
    # Implement logic to obtain bug value rank based on bug values
    bug_value_rank = np.argsort([bug.bug_value_score for bug in bugs])[::-1]
    return bug_value_rank

def obtain_capability_score_rank(developers):
    # Implement logic to obtain capability score rank based on developer capability scores
    capability_score_rank = np.argsort([developer.capability_score for developer in developers])[::-1]
    return capability_score_rank

def optimization_equation(bug_value_score, capability_score):
    # Implement your optimization equation (Equation 22)
    return bug_value_score + capability_score

def multi_objective_pso(bug_value_rank, capability_score_rank):
    # Implement multi-objective PSO
    # Placeholder PSO logic; replace with actual implementation
    num_particles = len(bug_value_rank)
    particle_positions = np.random.rand(num_particles, 2)  # Assuming 2 dimensions (bug value, capability score)

    for _ in range(num_iterations):
        # Update particle positions based on PSO logic

    # Select the best particle as the solution
    best_particle_idx = np.argmax([optimization_equation(bug_value_rank[i], capability_score_rank[j])
                                   for i, j in enumerate(particle_positions)])
    xij_solution = np.zeros(num_particles)
    xij_solution[best_particle_idx] = 1

    return xij_solution

def update_developers_and_bug_list(developers, bugs, xij_solution):
    # Update developers and bugs based on the solution
    for i, developer in enumerate(developers):
        if xij_solution[i] == 1:
            # Assign the bug to the developer
            developer.current_load += 1
            bugs[i].status = "Assigned"

def constraints_check(developers):
    # Implement constraint checks
    # Placeholder logic; replace with actual implementation
    for developer in developers:
        if developer.current_load >= developer.max_load:
            # Handle recommendation for experienced developers
            print(f"Recommendation: Experienced developer needed for developer {developer.id}")

def main_algorithm(num_iterations):
    developers, bugs = initialize_parameters()

    for _ in range(num_iterations):
        bug_value_rank = obtain_bug_value_rank(bugs)
        capability_score_rank = obtain_capability_score_rank(developers)

        xij_solution = multi_objective_pso(bug_value_rank, capability_score_rank)

        if np.any(xij_solution):
            update_developers_and_bug_list(developers, bugs, xij_solution)
            constraints_check(developers)

num_iterations = 10
main_algorithm(num_iterations)


#Another Module
import numpy as np

class Particle:
    def __init__(self, num_objectives, num_dimensions):
        self.position = np.random.rand(num_dimensions)
        self.velocity = np.random.rand(num_dimensions)
        self.pbest_position = np.copy(self.position)
        self.pbest_value = np.zeros(num_objectives)
        self.obj_values = np.zeros(num_objectives)

def objective_function(position):
    capability_score = position[0]
    bug_value_score = position[1]
    # Objective 1: Maximize capability score
    obj1 = -capability_score
    # Objective 2: Maximize bug value score
    obj2 = -bug_value_score
    return [obj1, obj2]

def nondominated_sort(particles):
    fronts = [[]]
    dominated_count = [0] * len(particles)
    dominates = lambda a, b: all(a_i <= b_i for a_i, b_i in zip(a, b)) and any(a_i < b_i for a_i, b_i in zip(a, b))
    
    for i, p in enumerate(particles):
        p.dominated_set = []
        p.dominating_count = 0

        for j, q in enumerate(particles):
            if dominates(p.obj_values, q.obj_values):
                p.dominated_set.append(q)
            elif dominates(q.obj_values, p.obj_values):
                p.dominating_count += 1

        if p.dominating_count == 0:
            p.rank = 0
            fronts[0].append(p)
            dominated_count[i] = 0

    k = 0
    while fronts[k]:
        next_front = []
        for p in fronts[k]:
            for q in p.dominated_set:
                dominated_count[q] -= 1
                if dominated_count[q] == 0:
                    q.rank = k + 1
                    next_front.append(q)
        k += 1
        fronts.append(next_front)

    return fronts

def crowding_distance_sort(front):
    distances = np.zeros(len(front))

    for m in range(len(front[0].obj_values)):
        front = sorted(front, key=lambda x: x.obj_values[m])

        distances[0] = distances[-1] = float('inf')

        for i in range(1, len(front) - 1):
            distances[i] += front[i+1].obj_values[m] - front[i-1].obj_values[m]

    return distances

def crowding_distance_assignment(fronts):
    for front in fronts:
        distances = crowding_distance_sort(front)
        for particle, distance in zip(front, distances):
            particle.crowding_distance = distance

def select_parents(fronts, num_particles):
    selected_parents = []
    remaining_particles = num_particles
    fronts.sort(key=lambda x: x[0].rank)

    for front in fronts:
        if remaining_particles >= len(front):
            selected_parents.extend(front)
            remaining_particles -= len(front)
        else:
            front.sort(key=lambda x: x.crowding_distance, reverse=True)
            selected_parents.extend(front[:remaining_particles])
            break

    return selected_parents

def update_particle_velocity(particle, w, c1, c2, gbest_position):
    inertia = w * particle.velocity
    cognitive = c1 * np.random.rand() * (particle.pbest_position - particle.position)
    social = c2 * np.random.rand() * (gbest_position - particle.position)
    particle.velocity = inertia + cognitive + social

def mopso(num_particles, num_dimensions, num_objectives, num_iterations, w, c1, c2):
    particles = [Particle(num_objectives, num_dimensions) for _ in range(num_particles)]
    
    for _ in range(num_iterations):
        for particle in particles:
            particle.obj_values = objective_function(particle.position)

        fronts = nondominated_sort(particles)
        crowding_distance_assignment(fronts)
        selected_parents = select_parents(fronts, num_particles)

        for particle in particles:
            update_particle_velocity(particle, w, c1, c2, selected_parents[0].position)
            particle.position += particle.velocity

            new_obj_values = objective_function(particle.position)
            if all(new_obj_values <= particle.pbest_value):
                particle.pbest_position = np.copy(particle.position)
                particle.pbest_value = new_obj_values

    return fronts

num_particles = 50
num_dimensions = 2
num_objectives = 2
num_iterations = 100
w = 0.5
c1 = 1.5
c2 = 1.5

fronts = mopso(num_particles, num_dimensions, num_objectives, num_iterations, w, c1, c2)

# Access the solutions in the Pareto front
pareto_front = fronts[0]
for particle in pareto_front:
    print("Particle Position:", particle.position)
    print("Particle Objectives:", particle.obj_values)
    print("-------------")

#Another Module

import numpy as np
import pyswarms as ps
from pyswarms.utils.plotters import plot_pareto

# Define the objective functions
def objective_function(position):
    capability_score = position[0]
    bug_value_score = position[1]

    obj1 = -capability_score
    obj2 = -bug_value_score

    return [obj1, obj2]

# Define the fitness function based on the weighted sum
def fitness_function(position, weights):
    objectives = objective_function(position)
    fitness_value = np.dot(weights, objectives)
    return fitness_value

# Set the bounds for the search space
lower_bound = [0, 0]
upper_bound = [10, 10]
bounds = (lower_bound, upper_bound)

# Initialize the swarm
options = {'c1': 0.5, 'c2': 0.3, 'w': 0.9}
num_particles = 50
dimensions = 2

# Create a multi-objective optimizer with Particle Swarm Optimization
optimizer = ps.single.GlobalBestPSO(n_particles=num_particles, dimensions=dimensions, options=options, bounds=bounds)

# Initialize the log to store Pareto optimal solutions
pareto_log = []

# Define the weights for the fitness function
weights = np.array([0.5, 0.5])  
# Define the callback function to log Pareto optimal solutions
def log_pareto_positions(positions, **kwargs):
    pareto_optimal_positions = kwargs['pareto_position']
    pareto_log.extend(pareto_optimal_positions)

# Perform optimization with the defined callback
cost, pos = optimizer.optimize(objective_function, iters=100, n_processes=1, verbose=1, callback=log_pareto_positions)

# Calculate fitness values for all stored Pareto optimal solutions
fitness_values = [fitness_function(solution, weights) for solution in pareto_log]

# Display the final results
print("Final Objective Values (Capability Score, Bug Value Score):", -cost)
print("Optimal Solution (Capability Score, Bug Value Score):", pos)

# Plot the Pareto front
plot_pareto(optimizer)

# Display fitness values for Pareto optimal solutions
print("Fitness Values for Pareto Optimal Solutions:", fitness_values)
